# Supplementary material for: Systematic analysis of specific and nonspecific auxin effects on endocytosis and trafficking
Source: Plant Physiol. 2021 Mar 18;186(2):1122–42. doi: 10.1093/plphys/kiab134 (PMC8195513; doi:10.1093/plphys/kiab134)
Supplement: kiab134_Supplementary_Data [file kiab134_supplementary_data.zip]

Archive with 2 entries (2 files):
- pp.00723.2020-s01.pdf
- pp.00723.2020-s02.avi
